# Supplementary material for: Hollow Mesoporous Silica Nanoparticles as a New Nanoscale Resistance Inducer for Fusarium Wilt Control: Size Effects and Mechanism of Action
Source: Int J Mol Sci. 2024 Apr 20;25(8):4514. doi: 10.3390/ijms25084514 (PMC11050273; doi:10.3390/ijms25084514)
Supplement: Supplementary file 1 [file ijms-25-04514-s001.zip]

Archive with 1 entries (1 files):
- ijms-2913222-supplementary.pdf
